# Supplementary material for: Identification of Equid herpesvirus 2 in tissue-engineered equine tendon
Source: Wellcome Open Res. 2017 Oct 17;2:60. Originally published 2017 Aug 3. [Version 2] doi: 10.12688/wellcomeopenres.12176.2 (PMC5664983; doi:10.12688/wellcomeopenres.12176.2)
Supplement: Supplementary file 1 [file wellcomeopenres-2-14023-s0000.tgz]

Archive with 1 entries (1 files):
- 3b64c710-7c8e-42f2-a15c-2d9d041c8396.pdf
