# Supplementary material for: Identification of Equid herpesvirus 2 in tissue-engineered equine tendon
Source: Wellcome Open Res. 2017 Oct 17;2:60. Originally published 2017 Aug 3. [Version 2] doi: 10.12688/wellcomeopenres.12176.2 (PMC5664983; doi:10.12688/wellcomeopenres.12176.2)
Supplement: Supplementary file 3 [file wellcomeopenres-2-14023-s0002.tgz]

Archive with 1 entries (1 files):
- e85e3db5-ed13-486c-a156-1267fa62177a.pdf
